# Supplementary material for: Incidence of delayed bleeding in patients on antiplatelet therapy after mild traumatic brain injury: a systematic review and meta-analysis
Source: Scand J Trauma Resusc Emerg Med. 2021 Aug 23;29:123. doi: 10.1186/s13049-021-00936-9 (PMC8381571; doi:10.1186/s13049-021-00936-9)
Supplement: Supplementary file 1 — Additional file 1. Adapted QUADAS-2 template, used for risk of BIAS assessment. [file 13049_2021_936_MOESM1_ESM.xlsx]

## Sheet: Foglio1
Quadas 2
Questions (PICO)	Answer
Patients (setting, intended use of index test, presentation, prior testing):	MTBI patients on antiplatelet therapy with a negative first head CT scan
Reference standard	6-48 h repeated head CT scan or at least 14 days follow-up
Outcomes of interest	Intracerebral delayed bleeding; neurosurgical intervention or death due to a intracerebral delayed bleeding
DOMAIN 1: Patient Selection
A. Risk of Bias
Describe methods of patient selection:
Was a consecutive or random sample of patients enrolled?
Did the study avoid inappropriate exclusions?
Could the selection of patients have introduced bias?
B. Concerns regarding applicability
Describe included patients (prior testing, presentation, intended use of index test and setting):
Is there concern that the included patients do not match the review question?
DOMAIN 3: reference standard
A. Risk of Bias
Describe the reference standard and how it was conducted and interpreted:
Is the reference standard likely to correctly detect the outcomes of interest?
Could the reference standard, its conduct, or its interpretation have introduced bias?
B. Concerns regarding applicability
Is there concern that the outcome of interest, as defined by the reference standard, does not match the review question?
DOMAIN 4: Fow and timing
A. Risk of Bias
Describe any patients who did not receive the index test(s) and/or reference standard (refer to flow diagram):
Describe the time interval and any interventions between the MTBI and the index test:
Describe the time interval and any interventions between index test and reference standard:
Was there an appropriate interval between index test(s) and reference standard?
Did all patients receive a reference standard?
Did patients receive the same reference standard?
Were all patients included in the analysis?
Could the patient flow have introduced bias?
